# Supplementary material for: Assessing Lifestyle Patterns and Their Influence on Weight Status in Students from a High School in Sibiu, Romania: An Adaptation of ISCOLE Questionnaires and the Child Feeding Questionnaire
Source: Nutrients. 2024 May 20;16(10):1532. doi: 10.3390/nu16101532 (PMC11123863; doi:10.3390/nu16101532)
Supplement: Supplementary file 1 [file nutrients-16-01532-s001.zip]

Archive with 3 entries (3 files):
- Scan S1. Backward translation 1.pdf
- Scan S2. Backward translation 2.pdf
- Supplementary Materials.pdf
